# Supplementary material for: Preliminary Development and Testing of C595 Radioimmunoconjugates for Targeting MUC1 Cancer Epitopes in Pancreatic Ductal Adenocarcinoma
Source: Cells. 2022 Sep 24;11(19):2983. doi: 10.3390/cells11192983 (PMC9563759; doi:10.3390/cells11192983)
Supplement: Supplementary file 1 [file cells-11-02983-s001.zip]

Archive with 1 entries (1 files):
- cells-1898539-supplementary.pdf
